# Supplementary material for: Pharmacological induction of AMFR increases functional EAAT2 oligomer levels and reduces epileptic seizures in mice
Source: JCI Insight. 2022 Aug 8;7(15):e160247. doi: 10.1172/jci.insight.160247 (PMC9462477; doi:10.1172/jci.insight.160247)
Supplement: Supplemental data set 1 [file jciinsight-7-160247-s043.xlsx]

## Sheet: Sheet3
Accession	Description	ΣCoverage	Σ# Proteins	Σ# Unique Peptides	Σ# Peptides	Σ# PSMs	Score B2	Coverage B2	# Peptides B2	# PSM B2	# AAs	MW [kDa]	calc. pI
P43004	Excitatory amino acid transporter 2 OS=Homo sapiens OX=9606 GN=SLC1A2 PE=1 SV=2 - [EAA2_HUMAN]	42.23	16	30	30	382	1342	42.23	30	382	637	72.6636	6.29053
P52732	Kinesin-like protein KIF11 OS=Homo sapiens OX=9606 GN=KIF11 PE=1 SV=2 - [KIF11_HUMAN]	50.85	3	64	64	307	936.669	50.85	64	307	1056	119.085	5.64307
A0A024R0H7	Testis tissue sperm-binding protein Li 44a OS=Homo sapiens OX=9606 GN=WDR77 PE=2 SV=1 - [A0A024R0H7_HUMAN]	43.57	3	13	13	135	489.835	43.57	13	135	342	36.7011	5.17334
Q9UKV5	E3 ubiquitin-protein ligase AMFR OS=Homo sapiens OX=9606 GN=AMFR PE=1 SV=2 - [AMFR_HUMAN]	41.1	5	10	10	134	445.5	41.1	10	134	219	24.96	7.44482
P23396	40S ribosomal protein S3 OS=Homo sapiens OX=9606 GN=RPS3 PE=1 SV=2 - [RS3_HUMAN]	44.95	4	17	21	141	411.828	44.95	21	141	465	54.1554	7.15186
P08708	40S ribosomal protein S17 OS=Homo sapiens OX=9606 GN=RPS17 PE=1 SV=2 - [RS17_HUMAN]	43.66	4	25	25	128	396.655	43.66	25	128	568	65.5417	6.18896
P62750	60S ribosomal protein L23a OS=Homo sapiens OX=9606 GN=RPL23A PE=1 SV=1 - [RL23A_HUMAN]	34.74	13	40	40	133	379.21	34.74	40	133	1042	114.683	5.33838
A0A087WW66	26S proteasome non-ATPase regulatory subunit 1 OS=Homo sapiens OX=9606 GN=PSMD1 PE=1 SV=1 - [A0A087WW66_HUMAN]	33.72	12	20	20	101	341.519	33.72	20	101	599	64.8322	5.09717
J3QLE5	Small nuclear ribonucleoprotein-associated protein N (Fragment) OS=Homo sapiens OX=9606 GN=SNRPN PE=1 SV=1 - [J3QLE5_HUMAN]	39.05	12	9	9	101	300.673	39.05	9	101	169	17.5353	9.99365
A0A024R6S1	DnaJ (Hsp40) homolog, subfamily A, member 2, isoform CRA_a OS=Homo sapiens OX=9606 GN=DNAJA2 PE=3 SV=1 - [A0A024R6S1_HUMAN]	37.14	6	26	26	98	300.5	37.14	26	98	824	92.1825	6.94678
B7ZLC9	GEMIN5 protein OS=Homo sapiens OX=9606 GN=GEMIN5 PE=2 SV=1 - [B7ZLC9_HUMAN]	27.8	3	34	34	89	270.864	27.8	34	89	1507	168.326	6.62451
Q9HBB9	HC56 OS=Homo sapiens OX=9606 PE=4 SV=1 - [Q9HBB9_HUMAN]	36.01	11	33	33	95	268.682	36.01	33	95	1047	118.678	6.13818
Q6IB11	PGRMC1 protein OS=Homo sapiens OX=9606 GN=PGRMC1 PE=2 SV=1 - [Q6IB11_HUMAN]	58.97	1	9	10	72	243.751	58.97	10	72	195	21.6578	4.70361
A0A0C4DGS1	Dolichyl-diphosphooligosaccharide--protein glycosyltransferase 48 kDa subunit OS=Homo sapiens OX=9606 GN=DDOST PE=1 SV=1 - [A0A0C4DGS1_HUMAN]	45.1	4	12	12	66	235.447	45.1	12	66	439	48.769	5.69385
B2RE46	cDNA, FLJ96923, highly similar to Homo sapiens ribophorin II (RPN2), mRNA OS=Homo sapiens OX=9606 PE=2 SV=1 - [B2RE46_HUMAN]	26.15	8	14	14	70	221.777	26.15	14	70	631	69.2911	5.78271
P62316	Small nuclear ribonucleoprotein Sm D2 OS=Homo sapiens OX=9606 GN=SNRPD2 PE=1 SV=1 - [SMD2_HUMAN]	55.93	3	8	8	63	211.58	55.93	8	63	118	13.5182	9.90576
A0A0S2Z4W4	RNA binding motif protein 10 isoform 2 (Fragment) OS=Homo sapiens OX=9606 GN=RBM10 PE=2 SV=1 - [A0A0S2Z4W4_HUMAN]	31.18	9	24	24	69	202.691	31.18	24	69	930	103.469	5.97314
A8K6Q8	cDNA FLJ75881, highly similar to Homo sapiens transferrin receptor (p90, CD71) (TFRC), mRNA OS=Homo sapiens OX=9606 PE=2 SV=1 - [A8K6Q8_HUMAN]	29.74	4	1	19	64	200.792	29.74	19	64	760	84.8199	6.60986
P02786	Transferrin receptor protein 1 OS=Homo sapiens OX=9606 GN=TFRC PE=1 SV=2 - [TFR1_HUMAN]	29.74	5	1	19	63	197.782	29.74	19	63	760	84.8179	6.60986
X5D2J9	General transcription factor IIi isoform D (Fragment) OS=Homo sapiens OX=9606 GN=GTF2I PE=2 SV=1 - [X5D2J9_HUMAN]	30.83	16	27	27	76	197.084	30.83	27	76	957	107.902	7.94287
P54105	Methylosome subunit pICln OS=Homo sapiens OX=9606 GN=CLNS1A PE=1 SV=1 - [ICLN_HUMAN]	56.12	6	8	8	52	195.683	56.12	8	52	237	26.1989	4.10693
B4DY23	cDNA FLJ61188, highly similar to Basigin OS=Homo sapiens OX=9606 PE=2 SV=1 - [B4DY23_HUMAN]	37.79	13	8	8	54	193.53	37.79	8	54	262	28.4143	6.01123
P51572	B-cell receptor-associated protein 31 OS=Homo sapiens OX=9606 GN=BCAP31 PE=1 SV=3 - [BAP31_HUMAN]	47.56	9	17	17	73	192.825	47.56	17	73	246	27.974	8.44092
E9PCY7	Heterogeneous nuclear ribonucleoprotein H OS=Homo sapiens OX=9606 GN=HNRNPH1 PE=1 SV=1 - [E9PCY7_HUMAN]	34.97	27	6	11	54	187.078	34.97	11	54	429	47.0574	6.34131
Q15654	Thyroid receptor-interacting protein 6 OS=Homo sapiens OX=9606 GN=TRIP6 PE=1 SV=3 - [TRIP6_HUMAN]	59.24	6	16	16	61	185.921	59.24	16	61	476	50.2555	7.37158
B4DWN1	cDNA FLJ52285, highly similar to Vesicular integral-membrane protein VIP36 OS=Homo sapiens OX=9606 PE=2 SV=1 - [B4DWN1_HUMAN]	52.98	7	12	12	52	182.852	52.98	12	52	285	32.5571	6.53662
A0A024RD18	Non-specific serine/threonine protein kinase OS=Homo sapiens OX=9606 GN=STK38 PE=3 SV=1 - [A0A024RD18_HUMAN]	74.9	17	17	17	57	173.07	74.9	17	57	243	26.6714	9.65674
Q9BRS2	Serine/threonine-protein kinase RIO1 OS=Homo sapiens OX=9606 GN=RIOK1 PE=1 SV=2 - [RIOK1_HUMAN]	60	7	9	9	52	170.884	60	9	52	135	15.5404	9.84717
V9HW80	Epididymis luminal protein 220 OS=Homo sapiens OX=9606 GN=HEL-S-70 PE=2 SV=1 - [V9HW80_HUMAN]	36.6	11	24	24	56	156.317	36.6	24	56	806	89.2657	5.26221
Q53GW1	Vesicle transport-related protein isoform a variant (Fragment) OS=Homo sapiens OX=9606 PE=2 SV=1 - [Q53GW1_HUMAN]	24.3	13	12	12	44	153.577	24.3	12	44	642	72.262	6.37939
Q8TAS0	ATP synthase subunit gamma (Fragment) OS=Homo sapiens OX=9606 PE=2 SV=1 - [Q8TAS0_HUMAN]	32.99	4	9	9	50	152.355	32.99	9	50	291	32.2269	9.11475
Q9P035	Very-long-chain (3R)-3-hydroxyacyl-CoA dehydratase 3 OS=Homo sapiens OX=9606 GN=HACD3 PE=1 SV=2 - [HACD3_HUMAN]	25.41	5	11	11	54	151.799	25.41	11	54	362	43.1316	8.93896
O75396	Vesicle-trafficking protein SEC22b OS=Homo sapiens OX=9606 GN=SEC22B PE=1 SV=4 - [SC22B_HUMAN]	39.07	4	8	8	42	151.272	39.07	8	42	215	24.5775	6.91748
P62269	40S ribosomal protein S18 OS=Homo sapiens OX=9606 GN=RPS18 PE=1 SV=3 - [RS18_HUMAN]	61.18	4	14	14	53	150.221	61.18	14	53	152	17.7079	10.9897
Q8N766	ER membrane protein complex subunit 1 OS=Homo sapiens OX=9606 GN=EMC1 PE=1 SV=1 - [EMC1_HUMAN]	18.83	4	17	17	54	150.136	18.83	17	54	993	111.689	7.66455
A0A024R2A7	Lectin, mannose-binding, 1, isoform CRA_b OS=Homo sapiens OX=9606 GN=LMAN1 PE=4 SV=1 - [A0A024R2A7_HUMAN]	23.92	9	14	14	61	149.791	23.92	14	61	510	57.513	6.771
B0ZBD0	40S ribosomal protein S19 OS=Homo sapiens OX=9606 GN=RPS19 PE=2 SV=1 - [B0ZBD0_HUMAN]	57.24	7	12	12	54	144.689	57.24	12	54	145	16.0505	10.3159
B2R8A2	cDNA, FLJ93804, highly similar to Homo sapiens gp25L2 protein (HSGP25L2G), mRNA OS=Homo sapiens OX=9606 PE=2 SV=1 - [B2R8A2_HUMAN]	55.61	3	11	12	49	141.455	55.61	12	49	214	25.0619	7.18115
A8K4W2	cDNA FLJ78635, highly similar to Homo sapiens ATP synthase, H+ transporting, mitochondrial F0 complex, subunit b, isoform 1 (ATP5F1), transcript variant 1, mRNA OS=Homo sapiens OX=9606 PE=2 SV=1 - [A8K4W2_HUMAN]	58.98	5	14	14	53	132.736	58.98	14	53	256	28.8623	9.36377
P62314	Small nuclear ribonucleoprotein Sm D1 OS=Homo sapiens OX=9606 GN=SNRPD1 PE=1 SV=1 - [SMD1_HUMAN]	37.82	4	4	4	35	123.146	37.82	4	35	119	13.2734	11.561
A0A0S2Z5V7	Histocompatibility 13 isoform 1 (Fragment) OS=Homo sapiens OX=9606 GN=HM13 PE=2 SV=1 - [A0A0S2Z5V7_HUMAN]	23.08	6	8	8	45	122.279	23.08	8	45	377	41.4616	6.43018
Q9BTQ7	Similar to ribosomal protein L23 (Fragment) OS=Homo sapiens OX=9606 PE=2 SV=1 - [Q9BTQ7_HUMAN]	55.22	8	9	9	40	121.168	55.22	9	40	134	14.1407	10.2573
A0A024R9W7	Transmembrane protein 33, isoform CRA_a OS=Homo sapiens OX=9606 GN=TMEM33 PE=4 SV=1 - [A0A024R9W7_HUMAN]	35.63	6	9	9	42	119.933	35.63	9	42	247	27.9598	9.70068
Q15758	Neutral amino acid transporter B(0) OS=Homo sapiens OX=9606 GN=SLC1A5 PE=1 SV=2 - [AAAT_HUMAN]	22.55	7	10	10	39	117.89	22.55	10	39	541	56.5623	5.47803
O75947	ATP synthase subunit d, mitochondrial OS=Homo sapiens OX=9606 GN=ATP5PD PE=1 SV=3 - [ATP5H_HUMAN]	75.78	3	10	10	45	115.597	75.78	10	45	161	18.4795	5.30029
A0A384MDT2	Epididymis secretory sperm binding protein OS=Homo sapiens OX=9606 PE=2 SV=1 - [A0A384MDT2_HUMAN]	24.94	3	4	9	33	115.433	24.94	9	33	449	49.2323	6.30322
Q8N5K1	CDGSH iron-sulfur domain-containing protein 2 OS=Homo sapiens OX=9606 GN=CISD2 PE=1 SV=1 - [CISD2_HUMAN]	50.37	4	9	9	38	111.82	50.37	9	38	135	15.2685	9.61279
Q9H9B4	Sideroflexin-1 OS=Homo sapiens OX=9606 GN=SFXN1 PE=1 SV=4 - [SFXN1_HUMAN]	51.86	9	12	12	39	111.095	51.86	12	39	322	35.5963	9.0708
A0A024R5F7	7-dehydrocholesterol reductase isoform 1 OS=Homo sapiens OX=9606 GN=DHCR7 PE=2 SV=1 - [A0A024R5F7_HUMAN]	19.79	19	9	9	38	110.36	19.79	9	38	475	54.4538	8.70459
Q96CS3	FAS-associated factor 2 OS=Homo sapiens OX=9606 GN=FAF2 PE=1 SV=2 - [FAF2_HUMAN]	35.06	3	10	10	40	110.046	35.06	10	40	445	52.5905	5.61768
I3L3P7	40S ribosomal protein S15a OS=Homo sapiens OX=9606 GN=RPS15A PE=1 SV=1 - [I3L3P7_HUMAN]	73	8	4	9	38	109.42	73	9	38	100	11.4702	10.1548
Q9NTJ5	Phosphatidylinositide phosphatase SAC1 OS=Homo sapiens OX=9606 GN=SACM1L PE=1 SV=2 - [SAC1_HUMAN]	29.13	8	16	16	35	109.16	29.13	16	35	587	66.924	7.12256
B4DSI9	cDNA FLJ56483, highly similar to Eukaryotic translation initiation factor 4 gamma 1 OS=Homo sapiens OX=9606 PE=2 SV=1 - [B4DSI9_HUMAN]	13.89	22	15	15	38	107.569	13.89	15	38	1512	166.479	5.22412
A0A024R3J7	HCG2032701, isoform CRA_a OS=Homo sapiens OX=9606 GN=hCG_2032701 PE=4 SV=1 - [A0A024R3J7_HUMAN]	17.35	6	14	16	46	106.468	17.35	16	46	703	80.3757	7.81104
A0A024RAX2	Microsomal glutathione S-transferase 1, isoform CRA_a OS=Homo sapiens OX=9606 GN=MGST1 PE=4 SV=1 - [A0A024RAX2_HUMAN]	30.32	7	5	5	31	106.333	30.32	5	31	155	17.5872	9.39307
Q53GQ0	Very-long-chain 3-oxoacyl-CoA reductase OS=Homo sapiens OX=9606 GN=HSD17B12 PE=1 SV=2 - [DHB12_HUMAN]	46.47	9	13	13	36	103.637	46.47	13	36	312	34.3022	9.31982
P62249	40S ribosomal protein S16 OS=Homo sapiens OX=9606 GN=RPS16 PE=1 SV=2 - [RS16_HUMAN]	55.48	7	10	10	40	101.701	55.48	10	40	146	16.435	10.2134
Q8TB01	Similar to cytoskeleton-associated protein 4 (Fragment) OS=Homo sapiens OX=9606 PE=2 SV=1 - [Q8TB01_HUMAN]	36.79	4	17	17	31	101.464	36.79	17	31	560	62.023	5.68115
E5KNY5	Leucine-rich PPR-motif containing OS=Homo sapiens OX=9606 GN=LRPPRC PE=4 SV=1 - [E5KNY5_HUMAN]	15.85	5	20	20	36	101.344	15.85	20	36	1394	157.805	6.12549
A0A024QZP7	Cell division cycle 2, G1 to S and G2 to M, isoform CRA_a OS=Homo sapiens OX=9606 GN=CDK1 PE=1 SV=1 - [A0A024QZP7_HUMAN]	37.71	149	11	11	34	101.134	37.71	11	34	297	34.0599	8.39697
A0A0S2Z3H2	Cleft lip and palate associated transmembrane protein 1 isoform 2 OS=Homo sapiens OX=9606 GN=CLPTM1 PE=2 SV=1 - [A0A0S2Z3H2_HUMAN]	23.47	5	14	14	37	101.075	23.47	14	37	669	76.0485	6.30322
A0A024QZD5	Small nuclear ribonucleoprotein 70kDa polypeptide (RNP antigen), isoform CRA_b OS=Homo sapiens OX=9606 GN=SNRP70 PE=4 SV=1 - [A0A024QZD5_HUMAN]	27.69	6	13	13	40	98.2241	27.69	13	40	437	51.5258	9.93506
Q9H840	Gem-associated protein 7 OS=Homo sapiens OX=9606 GN=GEMIN7 PE=1 SV=1 - [GEMI7_HUMAN]	29.01	1	3	3	18	96.7372	29.01	3	18	131	14.5276	7.40088
Q53SY7	Uncharacterized protein CAD (Fragment) OS=Homo sapiens OX=9606 GN=CAD PE=3 SV=1 - [Q53SY7_HUMAN]	10	6	17	17	33	96.0193	10	17	33	2151	235.029	6.59521
A0A024R2F9	Transmembrane protein 43 isoform 1 OS=Homo sapiens OX=9606 GN=TMEM43 PE=2 SV=1 - [A0A024R2F9_HUMAN]	43.75	4	14	14	34	94.727	43.75	14	34	400	44.8472	8.1333
P51571	Translocon-associated protein subunit delta OS=Homo sapiens OX=9606 GN=SSR4 PE=1 SV=1 - [SSRD_HUMAN]	36.99	2	6	6	29	93.9909	36.99	6	29	173	18.9866	6.15088
Q9BV61	TRAP1 protein (Fragment) OS=Homo sapiens OX=9606 GN=TRAP1 PE=2 SV=2 - [Q9BV61_HUMAN]	22.32	11	13	14	30	93.8956	22.32	14	30	699	79.3072	7.79639
Q9NRK6	ATP-binding cassette sub-family B member 10, mitochondrial OS=Homo sapiens OX=9606 GN=ABCB10 PE=1 SV=2 - [ABCBA_HUMAN]	21.54	18	15	15	33	93.5741	21.54	15	33	738	79.0979	9.84717
H3BN98	Uncharacterized protein (Fragment) OS=Homo sapiens OX=9606 PE=4 SV=2 - [H3BN98_HUMAN]	27.43	9	2	7	32	93.2796	27.43	7	32	237	27.1504	9.5542
F5GY37	Prohibitin-2 OS=Homo sapiens OX=9606 GN=PHB2 PE=1 SV=1 - [F5GY37_HUMAN]	48.69	11	13	13	33	92.9522	48.69	13	33	267	29.705	9.87646
P69849	Nodal modulator 3 OS=Homo sapiens OX=9606 GN=NOMO3 PE=3 SV=2 - [NOMO3_HUMAN]	12.52	13	11	11	28	92.6182	12.52	11	28	1222	134.049	5.66846
Q6IB68	MYCBP protein OS=Homo sapiens OX=9606 GN=MYCBP PE=2 SV=1 - [Q6IB68_HUMAN]	73.79	4	7	7	32	92.3739	73.79	7	32	103	11.9453	5.90967
P62277	40S ribosomal protein S13 OS=Homo sapiens OX=9606 GN=RPS13 PE=1 SV=2 - [RS13_HUMAN]	44.37	3	8	8	38	92.0835	44.37	8	38	151	17.2117	10.5356
E9PN17	ATP synthase subunit g, mitochondrial OS=Homo sapiens OX=9606 GN=ATP5MG PE=1 SV=1 - [E9PN17_HUMAN]	52.63	4	4	4	30	91.7151	52.63	4	30	76	8.44668	10.2866
P53621	Coatomer subunit alpha OS=Homo sapiens OX=9606 GN=COPA PE=1 SV=2 - [COPA_HUMAN]	16.18	11	18	18	36	91.374	16.18	18	36	1224	138.258	7.66455
O75844	CAAX prenyl protease 1 homolog OS=Homo sapiens OX=9606 GN=ZMPSTE24 PE=1 SV=2 - [FACE1_HUMAN]	23.79	2	10	10	27	91.0622	23.79	10	27	475	54.7775	7.48877
P62280	40S ribosomal protein S11 OS=Homo sapiens OX=9606 GN=RPS11 PE=1 SV=3 - [RS11_HUMAN]	57.59	4	12	12	41	89.7969	57.59	12	41	158	18.419	10.3013
E9KL44	Epididymis tissue sperm binding protein Li 14m OS=Homo sapiens OX=9606 PE=2 SV=1 - [E9KL44_HUMAN]	22.54	8	14	14	29	89.2661	22.54	14	29	763	82.9469	9.0415
B3KNN7	cDNA FLJ30049 fis, clone ADRGL1000033, highly similar to 26S proteasome non-ATPase regulatory subunit 3 OS=Homo sapiens OX=9606 PE=2 SV=1 - [B3KNN7_HUMAN]	29.52	10	13	13	31	87.5931	29.52	13	31	498	57.1966	8.45557
P42166	Lamina-associated polypeptide 2, isoform alpha OS=Homo sapiens OX=9606 GN=TMPO PE=1 SV=2 - [LAP2A_HUMAN]	21.76	1	5	10	26	87.4126	21.76	10	26	694	75.4456	7.66455
Q14165	Malectin OS=Homo sapiens OX=9606 GN=MLEC PE=1 SV=1 - [MLEC_HUMAN]	40.07	4	9	9	24	86.3472	40.07	9	24	292	32.2136	5.41455
B2RA56	Nicalin OS=Homo sapiens OX=9606 PE=2 SV=1 - [B2RA56_HUMAN]	26.81	8	12	12	27	86.3157	26.81	12	27	552	61.72	7.48877
P46783	40S ribosomal protein S10 OS=Homo sapiens OX=9606 GN=RPS10 PE=1 SV=1 - [RS10_HUMAN]	33.33	10	6	6	30	85.8856	33.33	6	30	165	18.8859	10.1548
A8K3C3	T-complex protein 1 subunit delta OS=Homo sapiens OX=9606 PE=2 SV=1 - [A8K3C3_HUMAN]	32.84	6	14	15	30	85.6046	32.84	15	30	539	57.9158	7.82568
A8K401	Epididymis secretory sperm binding protein OS=Homo sapiens OX=9606 GN=PHB PE=2 SV=1 - [A8K401_HUMAN]	39.71	11	9	9	31	84.6163	39.71	9	31	272	29.7859	5.75732
Q53GR7	Solute carrier family 25, member 13 (Citrin) variant (Fragment) OS=Homo sapiens OX=9606 PE=2 SV=1 - [Q53GR7_HUMAN]	25.33	5	10	14	27	84.3751	25.33	14	27	675	74.0696	8.38232
Q96IR1	RPS4X protein (Fragment) OS=Homo sapiens OX=9606 GN=RPS4X PE=2 SV=2 - [Q96IR1_HUMAN]	50.21	10	13	13	30	83.236	50.21	13	30	243	27.2427	9.93506
P78527	DNA-dependent protein kinase catalytic subunit OS=Homo sapiens OX=9606 GN=PRKDC PE=1 SV=3 - [PRKDC_HUMAN]	5.35	2	19	19	31	83.118	5.35	19	31	4128	468.788	7.12256
B4DM19	cDNA FLJ60127, highly similar to Ubiquilin-2 OS=Homo sapiens OX=9606 PE=2 SV=1 - [B4DM19_HUMAN]	21.72	3	4	7	23	82.8892	21.72	7	23	488	52.8877	6.41748
A0A024QZ30	Succinate dehydrogenase [ubiquinone] flavoprotein subunit, mitochondrial OS=Homo sapiens OX=9606 GN=SDHA PE=3 SV=1 - [A0A024QZ30_HUMAN]	23.04	12	11	11	29	82.7795	23.04	11	29	664	72.6453	7.38623
Q9Y230	RuvB-like 2 OS=Homo sapiens OX=9606 GN=RUVBL2 PE=1 SV=3 - [RUVB2_HUMAN]	36.07	8	14	14	29	80.5641	36.07	14	29	463	51.1246	5.64307
A8K4K9	cDNA FLJ76169 OS=Homo sapiens OX=9606 PE=2 SV=1 - [A8K4K9_HUMAN]	35.69	5	9	9	22	80.4522	35.69	9	22	297	34.8394	6.81494
E7EQ72	Transmembrane emp24 domain-containing protein 2 (Fragment) OS=Homo sapiens OX=9606 GN=TMED2 PE=1 SV=2 - [E7EQ72_HUMAN]	33.73	5	5	5	26	80.2282	33.73	5	26	166	18.4759	4.79248
O14828	Secretory carrier-associated membrane protein 3 OS=Homo sapiens OX=9606 GN=SCAMP3 PE=1 SV=3 - [SCAM3_HUMAN]	18.73	2	4	4	20	79.4438	18.73	4	20	347	38.2623	7.63525
Q96ME4	cDNA FLJ32471 fis, clone SKNMC2000322, highly similar to Peptidyl-tRNA hydrolase 2, mitochondrial OS=Homo sapiens OX=9606 PE=2 SV=2 - [Q96ME4_HUMAN]	49.16	3	6	6	21	79.0324	49.16	6	21	179	19.151	8.73389
B2R858	cDNA, FLJ93750, Homo sapiens DEAD (Asp-Glu-Ala-Asp) box polypeptide 6 (DDX6), mRNA OS=Homo sapiens OX=9606 PE=2 SV=1 - [B2R858_HUMAN]	32.63	19	11	12	26	77.8248	32.63	12	26	472	53.1827	8.66064
A0A024R7P3	Cation-transporting ATPase OS=Homo sapiens OX=9606 GN=ATP13A1 PE=3 SV=1 - [A0A024R7P3_HUMAN]	17.68	7	15	15	28	77.1342	17.68	15	28	1086	121.032	7.75244
Q96JZ5	Transmembrane 9 superfamily member OS=Homo sapiens OX=9606 GN=SMBP PE=2 SV=1 - [Q96JZ5_HUMAN]	20.73	7	12	12	39	76.9937	20.73	12	39	545	62.8994	7.54736
P16435	NADPH--cytochrome P450 reductase OS=Homo sapiens OX=9606 GN=POR PE=1 SV=2 - [NCPR_HUMAN]	20.97	12	13	13	26	76.8398	20.97	13	26	677	76.6413	5.57959
O15173	Membrane-associated progesterone receptor component 2 OS=Homo sapiens OX=9606 GN=PGRMC2 PE=1 SV=1 - [PGRC2_HUMAN]	25.56	3	5	6	25	76.2287	25.56	6	25	223	23.8037	4.88135
Q8WY22	BRI3-binding protein OS=Homo sapiens OX=9606 GN=BRI3BP PE=1 SV=1 - [BRI3B_HUMAN]	19.52	1	4	4	23	74.4552	19.52	4	23	251	27.8178	9.43701
B4DU07	Acyl-coenzyme A oxidase OS=Homo sapiens OX=9606 PE=2 SV=1 - [B4DU07_HUMAN]	28.72	6	12	12	22	74.4065	28.72	12	22	592	66.4139	8.06006
Q13200	26S proteasome non-ATPase regulatory subunit 2 OS=Homo sapiens OX=9606 GN=PSMD2 PE=1 SV=3 - [PSMD2_HUMAN]	19.27	8	14	14	28	73.5622	19.27	14	28	908	100.136	5.19873
B4DZZ0	PRA1 family protein OS=Homo sapiens OX=9606 PE=2 SV=1 - [B4DZZ0_HUMAN]	22.42	7	3	3	21	73.3725	22.42	3	21	165	19.1931	9.77393
A8K3M3	Tyrosine-protein phosphatase non-receptor type OS=Homo sapiens OX=9606 GN=PTPN1 PE=2 SV=1 - [A8K3M3_HUMAN]	29.89	2	10	10	23	72.5551	29.89	10	23	435	49.9348	6.26514
Q9HC07	Transmembrane protein 165 OS=Homo sapiens OX=9606 GN=TMEM165 PE=1 SV=1 - [TM165_HUMAN]	25.31	6	5	5	19	72.2729	25.31	5	19	324	34.8835	7.02002
Q08211	ATP-dependent RNA helicase A OS=Homo sapiens OX=9606 GN=DHX9 PE=1 SV=4 - [DHX9_HUMAN]	14.41	4	17	17	27	72.2193	14.41	17	27	1270	140.869	6.84424
Q549N5	Signal recognition particle receptor beta subunit OS=Homo sapiens OX=9606 GN=SRPRB PE=2 SV=1 - [Q549N5_HUMAN]	48.34	3	10	10	25	71.9848	48.34	10	25	271	29.6838	9.0415
Q6FGG2	VAMP3 protein OS=Homo sapiens OX=9606 GN=VAMP3 PE=2 SV=1 - [Q6FGG2_HUMAN]	40	8	1	4	16	71.8849	40	4	16	100	11.302	8.79248
A0A024RB17	Family with sequence similarity 62 (C2 domain containing), member A, isoform CRA_b OS=Homo sapiens OX=9606 GN=FAM62A PE=4 SV=1 - [A0A024RB17_HUMAN]	14.22	5	11	11	23	71.4814	14.22	11	23	1104	122.78	5.8335
P60866	40S ribosomal protein S20 OS=Homo sapiens OX=9606 GN=RPS20 PE=1 SV=1 - [RS20_HUMAN]	28.57	4	4	4	27	71.3354	28.57	4	27	119	13.3643	9.93506
P11441	Ubiquitin-like protein 4A OS=Homo sapiens OX=9606 GN=UBL4A PE=1 SV=1 - [UBL4A_HUMAN]	62.42	4	9	9	24	70.5221	62.42	9	24	157	17.7656	8.66064
P31689	DnaJ homolog subfamily A member 1 OS=Homo sapiens OX=9606 GN=DNAJA1 PE=1 SV=2 - [DNJA1_HUMAN]	36.02	19	10	11	23	70.3456	36.02	11	23	397	44.8395	7.07861
G5E972	Lamina-associated polypeptide 2, isoforms beta/gamma OS=Homo sapiens OX=9606 GN=TMPO PE=1 SV=1 - [G5E972_HUMAN]	27.05	6	2	7	21	70.2619	27.05	7	21	414	46.2782	9.02686
A0A0C4DFM1	Transmembrane 9 superfamily member OS=Homo sapiens OX=9606 GN=TM9SF4 PE=1 SV=1 - [A0A0C4DFM1_HUMAN]	13.76	8	7	7	23	69.9344	13.76	7	23	625	72.4937	6.65381
B4DKN9	cDNA FLJ57740, highly similar to Transforming protein RhoA OS=Homo sapiens OX=9606 PE=2 SV=1 - [B4DKN9_HUMAN]	39.31	18	8	8	24	69.0184	39.31	8	24	173	19.557	8.22119
A0A0A6YYA0	Protein TMED7-TICAM2 OS=Homo sapiens OX=9606 GN=TMED7-TICAM2 PE=3 SV=1 - [A0A0A6YYA0_HUMAN]	39.89	5	6	6	25	68.9753	39.89	6	25	188	21.2194	6.20166
B7Z5J7	cDNA FLJ58682, highly similar to Vesicle-fusing ATPase OS=Homo sapiens OX=9606 PE=2 SV=1 - [B7Z5J7_HUMAN]	22.06	12	13	13	24	67.8714	22.06	13	24	739	82.0059	6.81494
Q8N4V1	Membrane magnesium transporter 1 OS=Homo sapiens OX=9606 GN=MMGT1 PE=1 SV=1 - [MMGT1_HUMAN]	33.59	1	3	3	16	67.5637	33.59	3	16	131	14.6766	9.15869
Q7Z7H5	Transmembrane emp24 domain-containing protein 4 OS=Homo sapiens OX=9606 GN=TMED4 PE=1 SV=1 - [TMED4_HUMAN]	28.63	2	4	5	20	67.4565	28.63	5	20	227	25.9263	8.27979
Q53HB3	Proteasome 26S ATPase subunit 1 variant (Fragment) OS=Homo sapiens OX=9606 PE=1 SV=1 - [Q53HB3_HUMAN]	21.36	4	6	8	23	67.3128	21.36	8	23	440	49.1817	6.21436
P50402	Emerin OS=Homo sapiens OX=9606 GN=EMD PE=1 SV=1 - [EMD_HUMAN]	45.67	2	9	9	24	67.3054	45.67	9	24	254	28.9759	5.50342
A0A024R652	Methylenetetrahydrofolate dehydrogenase (NADP+ dependent) 1, methenyltetrahydrofolate cyclohydrolase, formyltetrahydrofolate synthetase, isoform CRA_a OS=Homo sapiens OX=9606 GN=MTHFD1 PE=3 SV=1 - [A0A024R652_HUMAN]	16.26	6	14	14	26	67.1634	16.26	14	26	935	101.467	7.18115
A0A0S2Z5M1	SEC63-like (S. cerevisiae) (Fragment) OS=Homo sapiens OX=9606 GN=SEC63 PE=2 SV=1 - [A0A0S2Z5M1_HUMAN]	14.34	6	9	9	22	66.607	14.34	9	22	760	87.9416	5.31299
P62851	40S ribosomal protein S25 OS=Homo sapiens OX=9606 GN=RPS25 PE=1 SV=1 - [RS25_HUMAN]	29.6	1	5	5	27	66.2701	29.6	5	27	125	13.7337	10.1108
A0A0S2Z3H3	Solute carrier family 25 member 4 isoform 1 (Fragment) OS=Homo sapiens OX=9606 GN=SLC25A4 PE=2 SV=1 - [A0A0S2Z3H3_HUMAN]	24.16	7	1	7	27	65.8575	24.16	7	27	298	33.0432	9.75928
B7Z7F5	cDNA FLJ51581 OS=Homo sapiens OX=9606 PE=2 SV=1 - [B7Z7F5_HUMAN]	31.18	5	7	7	24	65.5797	31.18	7	24	279	30.7458	8.90967
Q96A33	Coiled-coil domain-containing protein 47 OS=Homo sapiens OX=9606 GN=CCDC47 PE=1 SV=1 - [CCD47_HUMAN]	25.88	2	11	11	22	65.5541	25.88	11	22	483	55.8383	4.86865
P54709	Sodium/potassium-transporting ATPase subunit beta-3 OS=Homo sapiens OX=9606 GN=ATP1B3 PE=1 SV=1 - [AT1B3_HUMAN]	27.6	9	6	6	21	64.3258	27.6	6	21	279	31.4921	8.35303
A8KA83	Epididymis secretory sperm binding protein OS=Homo sapiens OX=9606 PE=1 SV=1 - [A8KA83_HUMAN]	29.34	4	6	7	23	64.0327	29.34	7	23	242	27.3	8.6167
Q5JR95	40S ribosomal protein S8 OS=Homo sapiens OX=9606 GN=RPS8 PE=1 SV=1 - [Q5JR95_HUMAN]	31.91	3	5	5	19	63.5229	31.91	5	19	188	21.866	10.3599
P25398	40S ribosomal protein S12 OS=Homo sapiens OX=9606 GN=RPS12 PE=1 SV=3 - [RS12_HUMAN]	45.45	1	5	5	28	62.8701	45.45	5	28	132	14.5055	7.21045
D6RG13	40S ribosomal protein S3a (Fragment) OS=Homo sapiens OX=9606 GN=RPS3A PE=1 SV=1 - [D6RG13_HUMAN]	54.26	15	12	12	30	62.5499	54.26	12	30	223	25.5914	9.65674
E9PL01	Signal peptidase complex subunit 2 OS=Homo sapiens OX=9606 GN=SPCS2 PE=1 SV=1 - [E9PL01_HUMAN]	49.04	7	11	11	24	61.6544	49.04	11	24	157	17.0166	8.95361
Q16850	Lanosterol 14-alpha demethylase OS=Homo sapiens OX=9606 GN=CYP51A1 PE=1 SV=3 - [CP51A_HUMAN]	19.48	6	9	9	22	61.4073	19.48	9	22	503	56.7695	8.52881
A0A024RBC7	Calcium-transporting ATPase OS=Homo sapiens OX=9606 GN=ATP2B1 PE=3 SV=1 - [A0A024RBC7_HUMAN]	10.41	31	9	9	18	61.2433	10.41	9	18	1220	134.6	5.90967
A0A024R4X0	NADH-cytochrome b5 reductase OS=Homo sapiens OX=9606 GN=CYB5R3 PE=3 SV=1 - [A0A024R4X0_HUMAN]	32.99	4	9	9	22	61.0425	32.99	9	22	291	33.2172	7.57666
Q9NZ01	Very-long-chain enoyl-CoA reductase OS=Homo sapiens OX=9606 GN=TECR PE=1 SV=1 - [TECR_HUMAN]	28.25	6	10	10	25	60.0822	28.25	10	25	308	36.0108	9.45166
A0A1L7NY50	Polypeptide N-acetylgalactosaminyltransferase OS=Homo sapiens OX=9606 GN=GALNT2 PE=2 SV=1 - [A0A1L7NY50_HUMAN]	20.49	7	10	10	21	59.7755	20.49	10	21	571	64.6915	8.35303
B4DZF6	cDNA FLJ54206, highly similar to Ubiquilin-4 OS=Homo sapiens OX=9606 PE=2 SV=1 - [B4DZF6_HUMAN]	13.25	6	3	5	15	59.0623	13.25	5	15	581	62.1456	5.30029
P42677	40S ribosomal protein S27 OS=Homo sapiens OX=9606 GN=RPS27 PE=1 SV=3 - [RS27_HUMAN]	40.48	3	3	5	21	58.8141	40.48	5	21	84	9.45484	9.45166
A0A024R258	Ubiquilin 1, isoform CRA_d OS=Homo sapiens OX=9606 GN=UBQLN1 PE=4 SV=1 - [A0A024R258_HUMAN]	13.01	6	1	5	16	58.7006	13.01	5	16	561	59.1828	5.09717
P35606	Coatomer subunit beta' OS=Homo sapiens OX=9606 GN=COPB2 PE=1 SV=2 - [COPB2_HUMAN]	15.89	7	11	11	19	57.8593	15.89	11	19	906	102.422	5.2749
B1ANR0	Polyadenylate-binding protein OS=Homo sapiens OX=9606 GN=PABPC4 PE=1 SV=1 - [B1ANR0_HUMAN]	13.33	13	3	7	18	57.8544	13.33	7	18	615	67.9279	9.45166
B3KN05	cDNA FLJ13129 fis, clone NT2RP3002969, highly similar to Long-chain-fatty-acid--CoA ligase 3 OS=Homo sapiens OX=9606 PE=2 SV=1 - [B3KN05_HUMAN]	16.64	8	7	9	19	57.0721	16.64	9	19	709	79.1717	8.32373
A0A384MTR5	Epididymis secretory sperm binding protein OS=Homo sapiens OX=9606 PE=2 SV=1 - [A0A384MTR5_HUMAN]	27.19	6	10	10	19	56.7553	27.19	10	19	456	50.1963	6.41748
Q8N8J7	Uncharacterized protein FAM241A OS=Homo sapiens OX=9606 GN=FAM241A PE=2 SV=2 - [F241A_HUMAN]	49.24	1	6	6	23	56.0661	49.24	6	23	132	14.6432	4.70361
D3DVQ1	Leucine zipper-EF-hand containing transmembrane protein 1, isoform CRA_a OS=Homo sapiens OX=9606 GN=LETM1 PE=4 SV=1 - [D3DVQ1_HUMAN]	17.53	2	8	8	18	55.6079	17.53	8	18	559	63.5016	5.23682
B3KSG9	Transmembrane 9 superfamily member OS=Homo sapiens OX=9606 PE=2 SV=1 - [B3KSG9_HUMAN]	9.42	2	4	4	18	54.4801	9.42	4	18	573	65.3871	7.28369
F5GZS6	4F2 cell-surface antigen heavy chain OS=Homo sapiens OX=9606 GN=SLC3A2 PE=1 SV=1 - [F5GZS6_HUMAN]	10.39	8	8	8	17	54.2008	10.39	8	17	953	105.784	5.41455
E7ER77	Endoplasmic reticulum metallopeptidase 1 OS=Homo sapiens OX=9606 GN=ERMP1 PE=1 SV=1 - [E7ER77_HUMAN]	10.23	5	9	9	18	53.1911	10.23	9	18	841	93.1002	8.08936
B4E295	Calcium-transporting ATPase OS=Homo sapiens OX=9606 PE=2 SV=1 - [B4E295_HUMAN]	17.39	7	10	10	15	52.8104	17.39	10	15	903	98.6103	6.60986
A0A158RFU6	RAB7, member RAS oncogene family, isoform CRA_a OS=Homo sapiens OX=9606 GN=RAB7A PE=2 SV=1 - [A0A158RFU6_HUMAN]	47.83	8	8	8	19	52.6448	47.83	8	19	207	23.4748	6.69775
B4E1S3	cDNA FLJ57860, highly similar to Transmembrane protein 109 OS=Homo sapiens OX=9606 PE=2 SV=1 - [B4E1S3_HUMAN]	9.83	3	4	4	17	52.1593	9.83	4	17	234	24.9677	9.53955
C9JJT5	ATP5MF-PTCD1 readthrough OS=Homo sapiens OX=9606 GN=ATP5MF-PTCD1 PE=4 SV=2 - [C9JJT5_HUMAN]	44.44	6	2	2	16	52.1558	44.44	2	16	54	5.91113	9.31982
J3QRU4	Vesicle-associated membrane protein 2 OS=Homo sapiens OX=9606 GN=VAMP2 PE=4 SV=2 - [J3QRU4_HUMAN]	35.4	11	1	4	12	52.1355	35.4	4	12	113	12.2435	6.69775
F5GXX5	Dolichyl-diphosphooligosaccharide--protein glycosyltransferase subunit DAD1 OS=Homo sapiens OX=9606 GN=DAD1 PE=1 SV=1 - [F5GXX5_HUMAN]	35.29	5	3	3	17	52.003	35.29	3	17	85	9.5481	7.18115
H0YEL0	Gem-associated protein 2 (Fragment) OS=Homo sapiens OX=9606 GN=GEMIN2 PE=1 SV=1 - [H0YEL0_HUMAN]	14.55	5	3	3	11	50.5615	14.55	3	11	220	24.5896	7.63525
A0A0S2Z3L2	ATPase Ca++ transporting cardiac muscle slow twitch 2 isoform 1 (Fragment) OS=Homo sapiens OX=9606 GN=ATP2A2 PE=2 SV=1 - [A0A0S2Z3L2_HUMAN]	33.97	8	7	7	22	50.3004	33.97	7	22	156	17.6841	10.4478
R4SBI6	Epoxide hydrolase OS=Homo sapiens OX=9606 GN=EPHX1 PE=2 SV=1 - [R4SBI6_HUMAN]	27.47	4	14	14	23	50.2974	27.47	14	23	455	52.915	7.25439
H0YNG3	Signal peptidase complex catalytic subunit SEC11 OS=Homo sapiens OX=9606 GN=SEC11A PE=1 SV=1 - [H0YNG3_HUMAN]	17.79	7	4	4	16	50.2767	17.79	4	16	163	18.6389	9.5542
G3XAL9	Solute carrier family 12 (Sodium/potassium/chloride transporters), member 2, isoform CRA_a OS=Homo sapiens OX=9606 GN=SLC12A2 PE=1 SV=1 - [G3XAL9_HUMAN]	12	10	9	9	18	49.766	12	9	18	1150	124.513	6.0874
Q969N2	GPI transamidase component PIG-T OS=Homo sapiens OX=9606 GN=PIGT PE=1 SV=1 - [PIGT_HUMAN]	17.65	45	10	10	21	49.3808	17.65	10	21	578	65.6579	8.38232
A0A024RCR6	HLA-B associated transcript 3, isoform CRA_a OS=Homo sapiens OX=9606 GN=BAG6 PE=1 SV=1 - [A0A024RCR6_HUMAN]	8.35	19	8	8	18	49.3644	8.35	8	18	1126	118.629	5.60498
B4DDT6	cDNA FLJ60416 OS=Homo sapiens OX=9606 PE=2 SV=1 - [B4DDT6_HUMAN]	22.15	5	3	3	18	48.9237	22.15	3	18	149	17.7485	9.37842
O95831	Apoptosis-inducing factor 1, mitochondrial OS=Homo sapiens OX=9606 GN=AIFM1 PE=1 SV=1 - [AIFM1_HUMAN]	16.8	5	8	8	17	48.5148	16.8	8	17	613	66.8589	8.95361
B2R4C1	cDNA, FLJ92036, highly similar to Homo sapiens ribosomal protein L31 (RPL31), mRNA OS=Homo sapiens OX=9606 PE=2 SV=1 - [B2R4C1_HUMAN]	40.8	8	5	5	14	48.1127	40.8	5	14	125	14.4859	10.5356
Q71UM5	40S ribosomal protein S27-like OS=Homo sapiens OX=9606 GN=RPS27L PE=1 SV=3 - [RS27L_HUMAN]	38.1	5	1	3	18	48.0726	38.1	3	18	84	9.47087	9.45166
P50990	T-complex protein 1 subunit theta OS=Homo sapiens OX=9606 GN=CCT8 PE=1 SV=4 - [TCPQ_HUMAN]	21.17	5	10	10	16	47.9691	21.17	10	16	548	59.5825	5.60498
B7Z591	Calcium load-activated calcium channel OS=Homo sapiens OX=9606 GN=TMCO1 PE=2 SV=1 - [B7Z591_HUMAN]	31.25	7	6	6	17	47.9278	31.25	6	17	176	19.8845	9.81787
Q8N5M9	Protein jagunal homolog 1 OS=Homo sapiens OX=9606 GN=JAGN1 PE=1 SV=1 - [JAGN1_HUMAN]	13.66	3	3	3	14	47.829	13.66	3	14	183	21.1111	9.72998
B4DY09	cDNA FLJ51660, highly similar to Interleukin enhancer-binding factor 2 OS=Homo sapiens OX=9606 GN=ILF2 PE=1 SV=1 - [B4DY09_HUMAN]	21.31	6	6	6	14	47.8171	21.31	6	14	352	38.8862	4.94482
B2RBB2	cDNA, FLJ95416, highly similar to Homo sapiens phosphatidylinositol glycan, class S (PIGS), mRNA OS=Homo sapiens OX=9606 PE=2 SV=1 - [B2RBB2_HUMAN]	13.87	10	5	5	13	47.683	13.87	5	13	555	61.6471	6.49365
Q6IB54	ATP synthase-coupling factor 6, mitochondrial OS=Homo sapiens OX=9606 GN=ATP5J PE=2 SV=1 - [Q6IB54_HUMAN]	44.44	3	4	4	14	47.5194	44.44	4	14	108	12.5796	9.5249
E9PJK1	Tetraspanin OS=Homo sapiens OX=9606 GN=CD81 PE=1 SV=1 - [E9PJK1_HUMAN]	21.82	9	2	2	12	46.9505	21.82	2	12	165	17.9509	4.99561
K7ELQ9	Transmembrane protein 205 (Fragment) OS=Homo sapiens OX=9606 GN=TMEM205 PE=1 SV=1 - [K7ELQ9_HUMAN]	22.94	6	3	3	18	46.6953	22.94	3	18	170	19.2578	8.96826
Q14204	Cytoplasmic dynein 1 heavy chain 1 OS=Homo sapiens OX=9606 GN=DYNC1H1 PE=1 SV=5 - [DYHC1_HUMAN]	3.79	10	15	15	19	46.6748	3.79	15	19	4646	532.072	6.40479
Q53HS1	Achalasia, adrenocortical insufficiency, alacrimia (Allgrove, triple-A) variant (Fragment) OS=Homo sapiens OX=9606 PE=2 SV=1 - [Q53HS1_HUMAN]	16.3	7	7	7	16	46.3259	16.3	7	16	546	59.5463	7.50342
A0A024RBS1	GCN1 general control of amino-acid synthesis 1-like 1 (Yeast), isoform CRA_b OS=Homo sapiens OX=9606 GN=GCN1L1 PE=4 SV=1 - [A0A024RBS1_HUMAN]	6.33	4	12	12	15	46.2028	6.33	12	15	2432	266.706	6.91748
K7ERI7	60S ribosomal protein L22 OS=Homo sapiens OX=9606 GN=RPL22 PE=1 SV=1 - [K7ERI7_HUMAN]	44.21	8	5	5	16	46.1874	44.21	5	16	95	11.1617	6.80029
A0A024R095	Chloride channel CLIC-like 1, isoform CRA_a OS=Homo sapiens OX=9606 GN=CLCC1 PE=4 SV=1 - [A0A024R095_HUMAN]	29.14	4	10	10	17	45.8182	29.14	10	17	501	56.2312	5.99854
Q9Y2H1	Serine/threonine-protein kinase 38-like OS=Homo sapiens OX=9606 GN=STK38L PE=1 SV=3 - [ST38L_HUMAN]	15.95	9	4	8	20	45.809	15.95	8	20	464	53.9684	6.81494
B4DF61	cDNA FLJ53309, highly similar to Methionyl-tRNA synthetase OS=Homo sapiens OX=9606 PE=2 SV=1 - [B4DF61_HUMAN]	19.53	11	9	9	17	45.6118	19.53	9	17	635	71.7556	7.13721
H3BMH2	Ras-related protein Rab-11A (Fragment) OS=Homo sapiens OX=9606 GN=RAB11A PE=4 SV=1 - [H3BMH2_HUMAN]	45.16	7	7	7	18	45.4322	45.16	7	18	155	17.6571	8.33838
Q15392	Delta(24)-sterol reductase OS=Homo sapiens OX=9606 GN=DHCR24 PE=1 SV=2 - [DHC24_HUMAN]	10.08	10	7	7	18	45.1271	10.08	7	18	516	60.062	8.1626
A0A024RDQ9	Solute carrier family 7 (Cationic amino acid transporter, y+ system), member 1, isoform CRA_a OS=Homo sapiens OX=9606 GN=SLC7A1 PE=4 SV=1 - [A0A024RDQ9_HUMAN]	6.68	6	4	4	15	45.0732	6.68	4	15	629	67.5941	5.42725
O94874	E3 UFM1-protein ligase 1 OS=Homo sapiens OX=9606 GN=UFL1 PE=1 SV=2 - [UFL1_HUMAN]	16.75	2	13	13	21	44.9384	16.75	13	21	794	89.5398	6.78564
O00231	26S proteasome non-ATPase regulatory subunit 11 OS=Homo sapiens OX=9606 GN=PSMD11 PE=1 SV=3 - [PSD11_HUMAN]	22.99	4	8	8	16	44.5254	22.99	8	16	422	47.434	6.48096
Q6IAX2	RPL21 protein OS=Homo sapiens OX=9606 GN=RPL21 PE=2 SV=1 - [Q6IAX2_HUMAN]	27.5	4	3	3	13	43.8215	27.5	3	13	160	18.5531	10.4917
A0A024R4M0	40S ribosomal protein S9 OS=Homo sapiens OX=9606 GN=RPS9 PE=1 SV=1 - [A0A024R4M0_HUMAN]	36.6	7	8	8	21	43.5561	36.6	8	21	194	22.5776	10.6528
P62304	Small nuclear ribonucleoprotein E OS=Homo sapiens OX=9606 GN=SNRPE PE=1 SV=1 - [RUXE_HUMAN]	25	2	2	2	15	42.8698	25	2	15	92	10.7966	9.43701
Q8WUY1	Protein THEM6 OS=Homo sapiens OX=9606 GN=THEM6 PE=1 SV=2 - [THEM6_HUMAN]	43.27	3	10	10	18	42.7978	43.27	10	18	208	23.8499	9.5542
A0A024R0C3	Nicotinamide nucleotide transhydrogenase, isoform CRA_a OS=Homo sapiens OX=9606 GN=NNT PE=4 SV=1 - [A0A024R0C3_HUMAN]	10.87	6	9	9	14	42.673	10.87	9	14	1086	113.823	8.08936
A0A024R1U0	Ran GTPase activating protein 1, isoform CRA_d OS=Homo sapiens OX=9606 GN=RANGAP1 PE=4 SV=1 - [A0A024R1U0_HUMAN]	18.57	7	9	9	15	42.5381	18.57	9	15	587	63.5023	4.67822
B4E1D4	cDNA FLJ54399, highly similar to Golgin subfamily A member 5 OS=Homo sapiens OX=9606 PE=2 SV=1 - [B4E1D4_HUMAN]	15	4	7	7	13	42.285	15	7	13	640	73.0857	5.51611
Q9Y3A6	Transmembrane emp24 domain-containing protein 5 OS=Homo sapiens OX=9606 GN=TMED5 PE=1 SV=1 - [TMED5_HUMAN]	20.52	5	5	5	14	41.8625	20.52	5	14	229	25.9882	4.84326
A0A024R1U4	RAB5C, member RAS oncogene family, isoform CRA_a OS=Homo sapiens OX=9606 GN=RAB5C PE=4 SV=1 - [A0A024R1U4_HUMAN]	36.57	16	4	6	14	41.7147	36.57	6	14	216	23.4678	8.41162
B7Z3Q4	Alkylglycerone-phosphate synthase OS=Homo sapiens OX=9606 PE=2 SV=1 - [B7Z3Q4_HUMAN]	13.03	8	6	6	12	41.451	13.03	6	12	568	63.8061	6.82959
F8W7Q4	Protein FAM162A OS=Homo sapiens OX=9606 GN=FAM162A PE=1 SV=1 - [F8W7Q4_HUMAN]	39.58	5	6	6	16	41.0944	39.58	6	16	144	16.5047	9.77393
A8K517	Ribosomal protein S23, isoform CRA_a OS=Homo sapiens OX=9606 GN=RPS23 PE=2 SV=1 - [A8K517_HUMAN]	30.07	5	5	5	14	40.9733	30.07	5	14	143	15.7977	10.4917
A0A024R3R5	Lamin B receptor, isoform CRA_a OS=Homo sapiens OX=9606 GN=LBR PE=4 SV=1 - [A0A024R3R5_HUMAN]	14.8	5	8	8	19	40.9207	14.8	8	19	615	70.685	9.36377
A0A024R277	Serine palmitoyltransferase, long chain base subunit 1, isoform CRA_a OS=Homo sapiens OX=9606 GN=SPTLC1 PE=4 SV=1 - [A0A024R277_HUMAN]	18.18	6	7	7	12	40.6185	18.18	7	12	473	52.7105	6.01123
O14654	Insulin receptor substrate 4 OS=Homo sapiens OX=9606 GN=IRS4 PE=1 SV=1 - [IRS4_HUMAN]	10.82	1	10	10	16	40.3285	10.82	10	16	1257	133.685	8.44092
D3DP46	Signal peptidase complex subunit 3 OS=Homo sapiens OX=9606 GN=SPCS3 PE=3 SV=1 - [D3DP46_HUMAN]	21.67	2	4	4	15	40.1417	21.67	4	15	180	20.2996	8.96826
Q5HYD9	Uncharacterized protein DKFZp686M0619 (Fragment) OS=Homo sapiens OX=9606 GN=DKFZp686M0619 PE=2 SV=1 - [Q5HYD9_HUMAN]	43.93	6	4	4	13	39.6419	43.93	4	13	107	11.8658	4.79248
A0A140VJS3	Testicular tissue protein Li 149 OS=Homo sapiens OX=9606 PE=2 SV=1 - [A0A140VJS3_HUMAN]	25.37	12	7	9	17	39.5906	25.37	9	17	406	45.5971	7.54736
Q9NZI8	Insulin-like growth factor 2 mRNA-binding protein 1 OS=Homo sapiens OX=9606 GN=IGF2BP1 PE=1 SV=2 - [IF2B1_HUMAN]	11.96	6	5	5	12	39.3003	11.96	5	12	577	63.4412	9.20264
M0R0F0	40S ribosomal protein S5 (Fragment) OS=Homo sapiens OX=9606 GN=RPS5 PE=1 SV=1 - [M0R0F0_HUMAN]	31	6	6	6	13	39.2111	31	6	13	200	22.3768	9.5542
B4DUR8	T-complex protein 1 subunit gamma OS=Homo sapiens OX=9606 GN=CCT3 PE=1 SV=1 - [B4DUR8_HUMAN]	18.6	11	9	9	14	39.1039	18.6	9	14	500	55.6387	5.64307
A0A024R8T9	Synaptogyrin OS=Homo sapiens OX=9606 GN=SYNGR2 PE=3 SV=1 - [A0A024R8T9_HUMAN]	16.07	5	4	4	17	39.064	16.07	4	17	224	24.7941	4.94482
A8K2M0	Proteasome (Prosome, macropain) 26S subunit, ATPase, 4, isoform CRA_b OS=Homo sapiens OX=9606 GN=PSMC4 PE=2 SV=1 - [A8K2M0_HUMAN]	19.14	1	6	7	15	38.9215	19.14	7	15	418	47.3365	5.21143
Q92542	Nicastrin OS=Homo sapiens OX=9606 GN=NCSTN PE=1 SV=2 - [NICA_HUMAN]	10.86	6	7	7	14	38.8227	10.86	7	14	709	78.3615	5.98584
P61254	60S ribosomal protein L26 OS=Homo sapiens OX=9606 GN=RPL26 PE=1 SV=1 - [RL26_HUMAN]	42.76	14	8	8	16	38.1085	42.76	8	16	145	17.2475	10.5503
A0A2R8Y849	40S ribosomal protein S24 OS=Homo sapiens OX=9606 GN=RPS24 PE=1 SV=1 - [A0A2R8Y849_HUMAN]	20.61	6	3	3	12	38.0443	20.61	3	12	131	15.1873	10.9019
S4R329	ER membrane protein complex subunit 4 OS=Homo sapiens OX=9606 GN=EMC4 PE=1 SV=1 - [S4R329_HUMAN]	56.94	8	3	3	12	37.9684	56.94	3	12	72	7.79902	9.81787
A0A024R6I3	Testicular tissue protein Li 206 OS=Homo sapiens OX=9606 GN=TMED10 PE=2 SV=1 - [A0A024R6I3_HUMAN]	19.91	6	7	7	15	37.4979	19.91	7	15	643	72.9488	6.39209
B2R8R5	cDNA, FLJ94025, highly similar to Homo sapiens tripartite motif-containing 28 (TRIM28), mRNA OS=Homo sapiens OX=9606 PE=2 SV=1 - [B2R8R5_HUMAN]	9.7	4	7	7	12	37.3957	9.7	7	12	835	88.5034	5.77002
O75643	U5 small nuclear ribonucleoprotein 200 kDa helicase OS=Homo sapiens OX=9606 GN=SNRNP200 PE=1 SV=2 - [U520_HUMAN]	5.76	10	11	11	16	37.1076	5.76	11	16	2136	244.353	6.06201
A0A286YF22	D-3-phosphoglycerate dehydrogenase OS=Homo sapiens OX=9606 GN=PHGDH PE=1 SV=1 - [A0A286YF22_HUMAN]	13.31	21	6	6	12	36.8068	13.31	6	12	526	55.903	6.7124
P13073	Cytochrome c oxidase subunit 4 isoform 1, mitochondrial OS=Homo sapiens OX=9606 GN=COX4I1 PE=1 SV=1 - [COX41_HUMAN]	32.54	6	6	6	16	36.7413	32.54	6	16	169	19.564	9.51025
C9JA28	Translocon-associated protein subunit gamma OS=Homo sapiens OX=9606 GN=SSR3 PE=1 SV=1 - [C9JA28_HUMAN]	8.05	2	1	1	10	36.6565	8.05	1	10	174	20.1485	9.43701
A0A067XG54	Phospholipid-transporting ATPase OS=Homo sapiens OX=9606 GN=ATP11C PE=1 SV=1 - [A0A067XG54_HUMAN]	8.09	3	7	7	13	36.5325	8.09	7	13	1113	127.599	6.62451
E7EVX8	U4/U6 small nuclear ribonucleoprotein Prp31 OS=Homo sapiens OX=9606 GN=PRPF31 PE=1 SV=1 - [E7EVX8_HUMAN]	16.23	6	6	6	10	36.1791	16.23	6	10	493	54.732	5.78271
Q8TCJ2	Dolichyl-diphosphooligosaccharide--protein glycosyltransferase subunit STT3B OS=Homo sapiens OX=9606 GN=STT3B PE=1 SV=1 - [STT3B_HUMAN]	7.02	1	4	6	14	35.6975	7.02	6	14	826	93.6137	8.90967
Q9P0I2	ER membrane protein complex subunit 3 OS=Homo sapiens OX=9606 GN=EMC3 PE=1 SV=3 - [EMC3_HUMAN]	14.94	3	3	3	10	35.4603	14.94	3	10	261	29.9324	6.81494
A0A024R1N4	X-ray repair complementing defective repair in Chinese hamster cells 6 (Ku autoantigen, 70kDa), isoform CRA_a OS=Homo sapiens OX=9606 GN=XRCC6 PE=4 SV=1 - [A0A024R1N4_HUMAN]	16.26	6	8	8	12	35.1838	16.26	8	12	609	69.7991	6.63916
A8K590	cDNA FLJ77456, highly similar to Homo sapiens interleukin enhancer binding factor 3, 90kDa (ILF3), transcript variant 2, mRNA OS=Homo sapiens OX=9606 PE=2 SV=1 - [A8K590_HUMAN]	13.11	18	8	8	12	35.1382	13.11	8	12	702	76.0027	7.75244
P62306	Small nuclear ribonucleoprotein F OS=Homo sapiens OX=9606 GN=SNRPF PE=1 SV=1 - [RUXF_HUMAN]	24.42	1	3	3	11	34.95	24.42	3	11	86	9.71878	4.66553
Q68D64	Uncharacterized protein DKFZp686E23276 (Fragment) OS=Homo sapiens OX=9606 GN=DKFZp686E23276 PE=2 SV=1 - [Q68D64_HUMAN]	27.13	23	7	7	12	34.9246	27.13	7	12	328	37.0222	7.94287
Q587I9	Vesicle transport protein SFT2C OS=Homo sapiens OX=9606 GN=SFT2D3 PE=2 SV=1 - [SFT2C_HUMAN]	26.98	1	4	4	14	34.8671	26.98	4	14	215	21.7759	9.89111
Q5T8U5	Surfeit 4 OS=Homo sapiens OX=9606 GN=SURF4 PE=1 SV=1 - [Q5T8U5_HUMAN]	20.97	7	4	4	15	34.6572	20.97	4	15	186	21.1137	6.52197
Q5T092	Protein RER1 (Fragment) OS=Homo sapiens OX=9606 GN=RER1 PE=1 SV=1 - [Q5T092_HUMAN]	24.68	7	3	3	10	34.3876	24.68	3	10	158	18.3764	7.43018
F8VUA7	Oxysterol-binding protein (Fragment) OS=Homo sapiens OX=9606 GN=OSBPL8 PE=1 SV=8 - [F8VUA7_HUMAN]	10.37	7	5	5	11	34.375	10.37	5	11	694	79.0039	6.771
A8K4C8	60S ribosomal protein L13 OS=Homo sapiens OX=9606 GN=RPL13 PE=2 SV=1 - [A8K4C8_HUMAN]	19.91	6	4	4	12	34.2854	19.91	4	12	211	24.2465	11.6489
H7BXI1	Extended synaptotagmin-2 (Fragment) OS=Homo sapiens OX=9606 GN=ESYT2 PE=1 SV=1 - [H7BXI1_HUMAN]	10.29	3	7	7	11	34.2632	10.29	7	11	884	97.9487	8.57275
B4E0N6	cDNA FLJ56280, highly similar to Endoplasmic reticulum-Golgi intermediate compartment protein 1 OS=Homo sapiens OX=9606 PE=2 SV=1 - [B4E0N6_HUMAN]	25.53	4	6	6	14	34.0991	25.53	6	14	235	26.2424	8.6167
Q9Y3D7	Mitochondrial import inner membrane translocase subunit TIM16 OS=Homo sapiens OX=9606 GN=PAM16 PE=1 SV=2 - [TIM16_HUMAN]	32.8	5	3	3	9	34.028	32.8	3	9	125	13.8162	9.70068
B4DUQ1	cDNA FLJ54552, highly similar to Heterogeneous nuclear ribonucleoprotein K OS=Homo sapiens OX=9606 PE=2 SV=1 - [B4DUQ1_HUMAN]	15.49	8	5	5	9	33.9193	15.49	5	9	439	48.4802	5.92236
Q8WXD5	Gem-associated protein 6 OS=Homo sapiens OX=9606 GN=GEMIN6 PE=1 SV=1 - [GEMI6_HUMAN]	21.56	1	3	3	11	33.8662	21.56	3	11	167	18.8123	5.12256
P49006	MARCKS-related protein OS=Homo sapiens OX=9606 GN=MARCKSL1 PE=1 SV=2 - [MRP_HUMAN]	31.79	1	3	3	9	33.7761	31.79	3	9	195	19.5172	4.66553
Q8IXJ3	Small nuclear ribonucleoprotein component OS=Homo sapiens OX=9606 GN=SNRP116 PE=2 SV=1 - [Q8IXJ3_HUMAN]	11.76	9	8	9	14	33.6231	11.76	9	14	850	95.311	6.02393
B2R5N4	cDNA, FLJ92544, highly similar to Homo sapiens lectin, mannose-binding 2-like (LMAN2L), mRNA OS=Homo sapiens OX=9606 PE=2 SV=1 - [B2R5N4_HUMAN]	24.71	6	6	6	14	33.5286	24.71	6	14	348	39.6673	8.38232
A0A0S2Z583	Retinol dehydrogenase 11 isoform 1 (Fragment) OS=Homo sapiens OX=9606 GN=RDH11 PE=2 SV=1 - [A0A0S2Z583_HUMAN]	27.36	8	6	6	12	33.4712	27.36	6	12	318	35.3634	8.82178
A8K0F7	cDNA FLJ76587, highly similar to Homo sapiens vitamin K epoxide reductase complex, subunit 1-like 1 (VKORC1L1), mRNA OS=Homo sapiens OX=9606 PE=2 SV=1 - [A8K0F7_HUMAN]	21.59	3	4	4	12	33.207	21.59	4	12	176	19.7626	9.12939
Q14008	Cytoskeleton-associated protein 5 OS=Homo sapiens OX=9606 GN=CKAP5 PE=1 SV=3 - [CKAP5_HUMAN]	4.82	5	8	8	11	33.1501	4.82	8	11	2032	225.352	7.79639
A6NLH6	Protein cornichon homolog 4 OS=Homo sapiens OX=9606 GN=CNIH4 PE=1 SV=1 - [A6NLH6_HUMAN]	14.6	3	1	1	12	32.9703	14.6	1	12	137	15.7599	6.96143
P21912	Succinate dehydrogenase [ubiquinone] iron-sulfur subunit, mitochondrial OS=Homo sapiens OX=9606 GN=SDHB PE=1 SV=3 - [SDHB_HUMAN]	19.29	3	6	6	14	32.85	19.29	6	14	280	31.6088	8.76318
Q53XM7	VAMP (Vesicle-associated membrane protein)-associated protein B and C OS=Homo sapiens OX=9606 GN=VAPB PE=1 SV=1 - [Q53XM7_HUMAN]	30.45	7	4	5	14	32.5838	30.45	5	14	243	27.2111	7.29834
J3KR24	Isoleucine--tRNA ligase, cytoplasmic OS=Homo sapiens OX=9606 GN=IARS PE=1 SV=1 - [J3KR24_HUMAN]	9.29	12	9	9	11	32.5506	9.29	9	11	1152	131.68	6.11279
P07814	Bifunctional glutamate/proline--tRNA ligase OS=Homo sapiens OX=9606 GN=EPRS PE=1 SV=5 - [SYEP_HUMAN]	7.87	7	8	8	11	32.4966	7.87	8	11	1512	170.483	7.32764
A0A024R670	Synaptojanin 2 binding protein, isoform CRA_a OS=Homo sapiens OX=9606 GN=SYNJ2BP PE=4 SV=1 - [A0A024R670_HUMAN]	41.38	4	5	5	12	32.314	41.38	5	12	145	15.9182	6.30322
Q86TW5	Full-length cDNA clone CS0DC006YI13 of Neuroblastoma of Homo sapiens (human) (Fragment) OS=Homo sapiens OX=9606 PE=2 SV=1 - [Q86TW5_HUMAN]	24.46	2	3	3	14	32.1934	24.46	3	14	139	15.7395	9.83252
A0A1W2PRV5	Survival motor neuron protein OS=Homo sapiens OX=9606 GN=SMN2 PE=1 SV=1 - [A0A1W2PRV5_HUMAN]	21.99	18	5	5	13	32.1665	21.99	5	13	282	30.3958	5.73193
A0A087WUD3	Oligosaccharyltransferase complex subunit OSTC OS=Homo sapiens OX=9606 GN=OSTC PE=1 SV=1 - [A0A087WUD3_HUMAN]	14.46	2	1	1	9	32.0851	14.46	1	9	83	9.36286	7.43018
A0A0A0MRH6	Transport and Golgi organization protein 1 homolog (Fragment) OS=Homo sapiens OX=9606 GN=MIA3 PE=1 SV=6 - [A0A0A0MRH6_HUMAN]	10.94	2	8	8	10	31.6715	10.94	8	10	1015	113.946	4.75439
Q13445	Transmembrane emp24 domain-containing protein 1 OS=Homo sapiens OX=9606 GN=TMED1 PE=1 SV=1 - [TMED1_HUMAN]	22.47	3	4	4	10	31.5828	22.47	4	10	227	25.1897	4.4751
Q9Y6Y0	Influenza virus NS1A-binding protein OS=Homo sapiens OX=9606 GN=IVNS1ABP PE=1 SV=3 - [NS1BP_HUMAN]	12.31	6	7	7	12	31.4175	12.31	7	12	642	71.6829	5.52881
F8VVM2	Phosphate carrier protein, mitochondrial OS=Homo sapiens OX=9606 GN=SLC25A3 PE=1 SV=1 - [F8VVM2_HUMAN]	16.98	9	6	6	13	31.4006	16.98	6	13	324	36.1376	9.26123
P62081	40S ribosomal protein S7 OS=Homo sapiens OX=9606 GN=RPS7 PE=1 SV=1 - [RS7_HUMAN]	35.57	4	6	6	10	31.1541	35.57	6	10	194	22.1133	10.0962
H0YEN5	40S ribosomal protein S2 (Fragment) OS=Homo sapiens OX=9606 GN=RPS2 PE=1 SV=1 - [H0YEN5_HUMAN]	29.74	16	6	6	12	30.9808	29.74	6	12	195	21.1404	9.83252
C9J3L8	Translocon-associated protein subunit alpha OS=Homo sapiens OX=9606 GN=SSR1 PE=1 SV=1 - [C9J3L8_HUMAN]	12.83	7	3	3	13	30.8113	12.83	3	13	265	29.5548	4.29736
A0A024RB14	40S ribosomal protein S26 OS=Homo sapiens OX=9606 GN=RPS26 PE=3 SV=1 - [A0A024RB14_HUMAN]	20.87	4	2	2	10	30.531	20.87	2	10	115	13.0071	11.0044
A6PVJ3	ERGIC and golgi 3 (Fragment) OS=Homo sapiens OX=9606 GN=ERGIC3 PE=4 SV=1 - [A6PVJ3_HUMAN]	17.23	14	6	6	11	30.4621	17.23	6	11	325	36.8282	5.33838
S4R456	40S ribosomal protein S15 (Fragment) OS=Homo sapiens OX=9606 GN=RPS15 PE=1 SV=1 - [S4R456_HUMAN]	57.35	8	4	4	9	30.3683	57.35	4	9	68	8.02147	11.4731
Q9Y3I0	tRNA-splicing ligase RtcB homolog OS=Homo sapiens OX=9606 GN=RTCB PE=1 SV=1 - [RTCB_HUMAN]	17.43	4	8	8	14	30.0186	17.43	8	14	505	55.1749	7.2251
Q9BV81	ER membrane protein complex subunit 6 OS=Homo sapiens OX=9606 GN=EMC6 PE=1 SV=1 - [EMC6_HUMAN]	11.82	1	2	2	11	30.0073	11.82	2	11	110	12.0095	10.0669
B4E0E1	Poly [ADP-ribose] polymerase OS=Homo sapiens OX=9606 PE=2 SV=1 - [B4E0E1_HUMAN]	5.94	5	5	5	9	29.5098	5.94	5	9	993	111.056	8.86572
A0A087X2G1	ATP-dependent RNA helicase DDX1 OS=Homo sapiens OX=9606 GN=DDX1 PE=1 SV=1 - [A0A087X2G1_HUMAN]	11.08	4	7	7	11	29.5048	11.08	7	11	659	73.9284	7.75244
Q8TAD4	Zinc transporter 5 OS=Homo sapiens OX=9606 GN=SLC30A5 PE=1 SV=1 - [ZNT5_HUMAN]	6.14	6	3	3	8	29.3895	6.14	3	8	765	83.9916	7.31299
A0A024R7V6	RAB2, member RAS oncogene family, isoform CRA_a OS=Homo sapiens OX=9606 GN=RAB2 PE=4 SV=1 - [A0A024R7V6_HUMAN]	24.06	11	4	4	8	29.3085	24.06	4	8	212	23.5308	6.53662
P62333	26S proteasome regulatory subunit 10B OS=Homo sapiens OX=9606 GN=PSMC6 PE=1 SV=1 - [PRS10_HUMAN]	17.74	8	6	6	9	29.1859	17.74	6	9	389	44.1451	7.48877
B3KSW0	CDP-diacylglycerol--inositol 3-phosphatidyltransferase OS=Homo sapiens OX=9606 GN=CDIPT PE=2 SV=1 - [B3KSW0_HUMAN]	24.32	5	4	4	9	29.0226	24.32	4	9	185	20.2324	8.27979
Q70T18	BBF2H7/FUS protein (Fragment) OS=Homo sapiens OX=9606 PE=2 SV=1 - [Q70T18_HUMAN]	28.66	11	5	5	10	29.0094	28.66	5	10	157	16.0968	8.99756
A0A125QYY5	GCT-A9 light chain variable region (Fragment) OS=Homo sapiens OX=9606 PE=2 SV=1 - [A0A125QYY5_HUMAN]	14.95	3	1	1	8	28.9413	14.95	1	8	107	11.6026	4.65283
A0A0A0MRX2	DDRGK domain-containing protein 1 OS=Homo sapiens OX=9606 GN=DDRGK1 PE=1 SV=1 - [A0A0A0MRX2_HUMAN]	10.74	2	2	2	11	28.8491	10.74	2	11	298	33.9186	5.84619
B4DKS0	cDNA FLJ53381, highly similar to Monocarboxylate transporter 1 OS=Homo sapiens OX=9606 PE=2 SV=1 - [B4DKS0_HUMAN]	12.71	7	5	5	10	28.5964	12.71	5	10	480	51.8027	8.49951
A0A140VK70	Testis secretory sperm-binding protein Li 197a OS=Homo sapiens OX=9606 PE=2 SV=1 - [A0A140VK70_HUMAN]	20.09	5	7	7	10	28.2539	20.09	7	10	433	48.6031	5.94775
Q9UJZ1	Stomatin-like protein 2, mitochondrial OS=Homo sapiens OX=9606 GN=STOML2 PE=1 SV=1 - [STML2_HUMAN]	16.29	4	4	4	8	28.205	16.29	4	8	356	38.5102	7.38623
E4W6B6	RPL27/NME2 fusion protein (Fragment) OS=Homo sapiens OX=9606 GN=RPL27 PE=2 SV=1 - [E4W6B6_HUMAN]	34.92	4	4	4	12	27.9857	34.92	4	12	126	14.248	10.4624
Q8TED1	Probable glutathione peroxidase 8 OS=Homo sapiens OX=9606 GN=GPX8 PE=1 SV=2 - [GPX8_HUMAN]	15.31	4	3	3	10	27.7922	15.31	3	10	209	23.8658	9.34912
Q92520	Protein FAM3C OS=Homo sapiens OX=9606 GN=FAM3C PE=1 SV=1 - [FAM3C_HUMAN]	32.16	3	6	6	8	27.5943	32.16	6	8	227	24.6646	8.29443
A0A024RE02	Phosphoglycerate dehydrogenase like 1, isoform CRA_c OS=Homo sapiens OX=9606 GN=PHGDHL1 PE=4 SV=1 - [A0A024RE02_HUMAN]	19.19	6	6	6	12	27.4129	19.19	6	12	344	38.9382	9.01221
A0A087X0X3	Heterogeneous nuclear ribonucleoprotein M OS=Homo sapiens OX=9606 GN=HNRNPM PE=1 SV=1 - [A0A087X0X3_HUMAN]	13.01	14	8	8	10	27.2853	13.01	8	10	730	77.5184	8.77783
A0A087WUN7	SRA stem-loop-interacting RNA-binding protein, mitochondrial OS=Homo sapiens OX=9606 GN=SLIRP PE=1 SV=1 - [A0A087WUN7_HUMAN]	41.3	7	3	3	12	27.241	41.3	3	12	92	10.3463	10.228
Q01650	Large neutral amino acids transporter small subunit 1 OS=Homo sapiens OX=9606 GN=SLC7A5 PE=1 SV=2 - [LAT1_HUMAN]	6.31	2	2	2	7	26.9756	6.31	2	7	507	54.9743	7.72314
Q13190	Syntaxin-5 OS=Homo sapiens OX=9606 GN=STX5 PE=1 SV=2 - [STX5_HUMAN]	23.94	6	6	6	9	26.9025	23.94	6	9	355	39.6478	9.15869
A0A0C4DGQ8	Dehydrogenase/reductase SDR family member 7B OS=Homo sapiens OX=9606 GN=DHRS7B PE=1 SV=1 - [A0A0C4DGQ8_HUMAN]	17.42	5	4	4	7	26.8299	17.42	4	7	310	33.5027	9.29053
Q5SZE1	Ceramide synthase 2 (Fragment) OS=Homo sapiens OX=9606 GN=CERS2 PE=1 SV=2 - [Q5SZE1_HUMAN]	18.09	9	5	5	8	26.8073	18.09	5	8	304	36.3501	9.24658
Q15393	Splicing factor 3B subunit 3 OS=Homo sapiens OX=9606 GN=SF3B3 PE=1 SV=4 - [SF3B3_HUMAN]	7.07	6	8	8	10	26.7447	7.07	8	10	1217	135.492	5.26221
J3QS48	Mannose-P-dolichol utilization defect 1 protein OS=Homo sapiens OX=9606 GN=MPDU1 PE=1 SV=1 - [J3QS48_HUMAN]	23.76	23	2	2	10	26.7002	23.76	2	10	101	10.9711	8.48486
A0A024RAQ1	Cold shock domain protein A, isoform CRA_a OS=Homo sapiens OX=9606 GN=CSDA PE=4 SV=1 - [A0A024RAQ1_HUMAN]	14.52	8	2	4	8	26.6883	14.52	4	8	372	40.066	9.77393
A0A024R4A5	Trinucleotide repeat containing 15, isoform CRA_a OS=Homo sapiens OX=9606 GN=TNRC15 PE=4 SV=1 - [A0A024R4A5_HUMAN]	5.7	8	5	5	8	26.6592	5.7	5	8	1298	149.85	5.5415
M0R3D4	PRA1 family protein OS=Homo sapiens OX=9606 GN=RABAC1 PE=1 SV=1 - [M0R3D4_HUMAN]	27.15	4	4	4	9	26.4596	27.15	4	9	151	17.0449	7.23975
C9JXB8	60S ribosomal protein L24 OS=Homo sapiens OX=9606 GN=RPL24 PE=1 SV=1 - [C9JXB8_HUMAN]	23.97	3	3	3	9	25.8158	23.97	3	9	121	14.3598	11.312
B2R8G6	Peptidylprolyl isomerase OS=Homo sapiens OX=9606 PE=2 SV=1 - [B2R8G6_HUMAN]	8.99	6	2	2	7	25.6941	8.99	2	7	356	38.4711	7.69385
B2R7W0	cDNA, FLJ93628, Homo sapiens methylene tetrahydrofolate dehydrogenase (NAD+dependent), methenyltetrahydrofolate cyclohydrolase (MTHFD2),nuclear gene encoding mitochondrial protein, mRNA OS=Homo sapiens OX=9606 PE=1 SV=1 - [B2R7W0_HUMAN]	18.9	9	5	5	8	25.6568	18.9	5	8	344	37.2969	8.73389
Q9BSM5	Uncharacterized protein (Fragment) OS=Homo sapiens OX=9606 PE=2 SV=1 - [Q9BSM5_HUMAN]	24.5	17	5	6	11	25.5926	24.5	6	11	298	31.733	9.15869
P42766	60S ribosomal protein L35 OS=Homo sapiens OX=9606 GN=RPL35 PE=1 SV=2 - [RL35_HUMAN]	39.02	4	6	6	12	25.5596	39.02	6	12	123	14.5426	11.0483
Q3ZAQ7	Vacuolar ATPase assembly integral membrane protein VMA21 OS=Homo sapiens OX=9606 GN=VMA21 PE=1 SV=1 - [VMA21_HUMAN]	21.78	1	2	2	9	25.4298	21.78	2	9	101	11.3469	7.23975
Q5JUX0	Spindlin-3 OS=Homo sapiens OX=9606 GN=SPIN3 PE=1 SV=1 - [SPIN3_HUMAN]	25.19	2	3	4	8	25.426	25.19	4	8	258	29.1887	6.80029
Q8NEW0	Zinc transporter 7 OS=Homo sapiens OX=9606 GN=SLC30A7 PE=2 SV=1 - [ZNT7_HUMAN]	13.56	2	5	5	9	25.4179	13.56	5	9	376	41.5993	6.94678
C9JYQ9	60S ribosomal protein L22-like 1 OS=Homo sapiens OX=9606 GN=RPL22L1 PE=1 SV=1 - [C9JYQ9_HUMAN]	19.83	3	2	2	12	25.2241	19.83	2	12	121	14.4695	9.37842
A0A1S5UZ39	Hemoglobin subunit alpha OS=Homo sapiens OX=9606 GN=HBA2 PE=2 SV=1 - [A0A1S5UZ39_HUMAN]	42.78	21	3	3	9	25.2033	42.78	3	9	187	20.1333	8.89502
H0YDT8	ER membrane protein complex subunit 7 (Fragment) OS=Homo sapiens OX=9606 GN=EMC7 PE=1 SV=1 - [H0YDT8_HUMAN]	24.48	4	4	4	10	25.1792	24.48	4	10	192	20.9817	9.36377
A0A087WXS7	ATPase ASNA1 OS=Homo sapiens OX=9606 GN=ASNA1 PE=1 SV=1 - [A0A087WXS7_HUMAN]	15.11	4	4	4	10	25.125	15.11	4	10	331	37.0947	5.13525
B4DYN3	Autophagy-related protein 9 OS=Homo sapiens OX=9606 PE=2 SV=1 - [B4DYN3_HUMAN]	10.54	12	7	7	9	25.0561	10.54	7	9	778	87.2277	6.91748
A0A024QZL0	Chromosome 10 open reading frame 35, isoform CRA_a OS=Homo sapiens OX=9606 GN=C10orf35 PE=4 SV=1 - [A0A024QZL0_HUMAN]	22.31	2	2	2	7	25.0298	22.31	2	7	121	13.23	11.5757
H0Y2Y8	Zyxin (Fragment) OS=Homo sapiens OX=9606 GN=ZYX PE=1 SV=1 - [H0Y2Y8_HUMAN]	15.37	10	5	5	9	24.6812	15.37	5	9	540	57.6063	6.87354
B4DR01	cDNA FLJ55480, highly similar to Exportin-1 OS=Homo sapiens OX=9606 PE=2 SV=1 - [B4DR01_HUMAN]	9.99	4	6	6	8	24.6368	9.99	6	8	781	89.9399	5.77002
Q9UHI6	Probable ATP-dependent RNA helicase DDX20 OS=Homo sapiens OX=9606 GN=DDX20 PE=1 SV=2 - [DDX20_HUMAN]	11.17	4	5	5	10	24.1396	11.17	5	10	412	45.7166	6.48096
P20674	Cytochrome c oxidase subunit 5A, mitochondrial OS=Homo sapiens OX=9606 GN=COX5A PE=1 SV=2 - [COX5A_HUMAN]	26.67	4	4	4	8	23.936	26.67	4	8	150	16.7517	6.78564
A0A024QYX0	Emopamil binding protein OS=Homo sapiens OX=9606 GN=EBP PE=2 SV=1 - [A0A024QYX0_HUMAN]	9.57	3	2	2	10	23.7487	9.57	2	10	230	26.3358	7.89893
Q6P2Q9	Pre-mRNA-processing-splicing factor 8 OS=Homo sapiens OX=9606 GN=PRPF8 PE=1 SV=2 - [PRP8_HUMAN]	3.73	5	7	7	9	23.6571	3.73	7	9	2335	273.427	8.83643
Q8NF19	FLJ00383 protein (Fragment) OS=Homo sapiens OX=9606 GN=FLJ00383 PE=2 SV=1 - [Q8NF19_HUMAN]	13.16	7	4	4	7	23.5656	13.16	4	7	380	42.3506	5.8208
Q9H3N1	Thioredoxin-related transmembrane protein 1 OS=Homo sapiens OX=9606 GN=TMX1 PE=1 SV=1 - [TMX1_HUMAN]	16.07	3	4	4	7	23.512	16.07	4	7	280	31.7708	4.98291
B4DH39	cDNA FLJ57028, highly similar to Long-chain-fatty-acid--CoA ligase 4 OS=Homo sapiens OX=9606 PE=2 SV=1 - [B4DH39_HUMAN]	8.46	5	2	4	8	23.4932	8.46	4	8	650	72.0971	8.22119
A0A098CJX4	ATP synthase 6 (Fragment) OS=Homo sapiens OX=9606 GN=ATP6 PE=4 SV=1 - [A0A098CJX4_HUMAN]	17.98	272	2	2	9	23.3834	17.98	2	9	89	9.95759	10.5649
Q8ND56	Protein LSM14 homolog A OS=Homo sapiens OX=9606 GN=LSM14A PE=1 SV=3 - [LS14A_HUMAN]	12.53	6	6	6	13	23.0682	12.53	6	13	463	50.4991	9.5249
A8K7D9	Importin subunit alpha OS=Homo sapiens OX=9606 PE=2 SV=1 - [A8K7D9_HUMAN]	10.02	6	4	4	7	22.8974	10.02	4	7	529	57.7979	5.40186
Q01804	OTU domain-containing protein 4 OS=Homo sapiens OX=9606 GN=OTUD4 PE=1 SV=4 - [OTUD4_HUMAN]	5.66	3	4	4	7	22.7051	5.66	4	7	1114	123.968	6.7124
E9PNW8	Fatty acyl-CoA reductase (Fragment) OS=Homo sapiens OX=9606 GN=FAR1 PE=1 SV=1 - [E9PNW8_HUMAN]	14.63	4	4	4	7	22.6064	14.63	4	7	335	37.4577	6.91748
F8WAS3	NADH dehydrogenase [ubiquinone] 1 alpha subcomplex subunit 5 OS=Homo sapiens OX=9606 GN=NDUFA5 PE=1 SV=1 - [F8WAS3_HUMAN]	51.43	5	3	3	8	22.5884	51.43	3	8	70	7.83733	9.43701
Q53Y03	COX4 neighbor, isoform CRA_a OS=Homo sapiens OX=9606 GN=COX4NB PE=1 SV=1 - [Q53Y03_HUMAN]	24.76	2	4	4	8	22.4883	24.76	4	8	210	23.7577	6.40479
Q96BA7	HNRPU protein OS=Homo sapiens OX=9606 PE=2 SV=1 - [Q96BA7_HUMAN]	6.65	18	4	4	8	22.4017	6.65	4	8	722	79.6658	7.86963
P52701	DNA mismatch repair protein Msh6 OS=Homo sapiens OX=9606 GN=MSH6 PE=1 SV=2 - [MSH6_HUMAN]	6.18	5	7	8	9	22.3797	6.18	8	9	1360	152.689	6.90283
S5DLH6	MHC class I antigen (Fragment) OS=Homo sapiens OX=9606 GN=HLA-C PE=3 SV=1 - [S5DLH6_HUMAN]	18.32	485	1	3	6	22.2095	18.32	3	6	273	31.5484	6.18896
O94906	Pre-mRNA-processing factor 6 OS=Homo sapiens OX=9606 GN=PRPF6 PE=1 SV=1 - [PRP6_HUMAN]	7.23	1	7	7	9	22.1053	7.23	7	9	941	106.858	8.25049
D6RAN4	60S ribosomal protein L9 (Fragment) OS=Homo sapiens OX=9606 GN=RPL9 PE=1 SV=8 - [D6RAN4_HUMAN]	30.94	9	3	3	6	22.0174	30.94	3	6	181	20.7623	10.1987
B4DN87	cDNA FLJ52569, highly similar to Collagen-binding protein 2 OS=Homo sapiens OX=9606 PE=2 SV=1 - [B4DN87_HUMAN]	16.12	16	4	4	6	21.9544	16.12	4	6	397	44.1761	8.95361
Q07812	Apoptosis regulator BAX OS=Homo sapiens OX=9606 GN=BAX PE=1 SV=1 - [BAX_HUMAN]	25.52	8	4	4	6	21.5678	25.52	4	6	192	21.1708	5.22412
Q96JB5	CDK5 regulatory subunit-associated protein 3 OS=Homo sapiens OX=9606 GN=CDK5RAP3 PE=1 SV=2 - [CK5P3_HUMAN]	9.68	18	4	5	8	21.4441	9.68	5	8	506	56.885	4.75439
B4DJI1	cDNA FLJ52549, highly similar to L-lactate dehydrogenase A chain OS=Homo sapiens OX=9606 PE=2 SV=1 - [B4DJI1_HUMAN]	13.44	19	4	4	7	21.3686	13.44	4	7	305	33.5717	8.45557
B4DZP5	cDNA FLJ51165, highly similar to DNA damage-binding protein 1 OS=Homo sapiens OX=9606 PE=2 SV=1 - [B4DZP5_HUMAN]	8.96	5	5	5	7	21.3413	8.96	5	7	826	91.9275	5.30029
A0A024R5X7	ClpX caseinolytic peptidase X homolog (E. coli), isoform CRA_a OS=Homo sapiens OX=9606 GN=CLPX PE=4 SV=1 - [A0A024R5X7_HUMAN]	12.95	3	7	7	7	21.3006	12.95	7	7	633	69.1807	7.57666
A0A0A8JCD0	Niemann-Pick C1 protein OS=Homo sapiens OX=9606 GN=NPC1 PE=2 SV=1 - [A0A0A8JCD0_HUMAN]	3.44	7	4	4	7	21.2485	3.44	4	7	1278	142.061	5.37646
B4DHX0	cDNA FLJ51555, highly similar to Squalene monooxygenase OS=Homo sapiens OX=9606 PE=2 SV=1 - [B4DHX0_HUMAN]	14.25	6	4	4	7	21.1468	14.25	4	7	379	42.5762	8.79248
B3KSE0	Heme oxygenase OS=Homo sapiens OX=9606 PE=2 SV=1 - [B3KSE0_HUMAN]	23.1	13	6	6	8	21.1206	23.1	6	8	316	35.9378	5.50342
P55036	26S proteasome non-ATPase regulatory subunit 4 OS=Homo sapiens OX=9606 GN=PSMD4 PE=1 SV=1 - [PSMD4_HUMAN]	28.12	6	7	7	10	21.0824	28.12	7	10	377	40.7112	4.79248
C9J4Z3	60S ribosomal protein L37a OS=Homo sapiens OX=9606 GN=RPL37A PE=1 SV=1 - [C9J4Z3_HUMAN]	51.47	8	3	3	7	20.9942	51.47	3	7	68	7.61894	10.0083
A2A3U5	HCG20471, isoform CRA_d OS=Homo sapiens OX=9606 GN=hCG_20471 PE=2 SV=1 - [A2A3U5_HUMAN]	20.83	4	4	4	13	20.9444	20.83	4	13	192	21.469	5.98584
Q6IPN0	Reticulon OS=Homo sapiens OX=9606 GN=RTN4 PE=2 SV=1 - [Q6IPN0_HUMAN]	20.12	10	4	4	10	20.8426	20.12	4	10	343	36.8953	4.80518
P53618	Coatomer subunit beta OS=Homo sapiens OX=9606 GN=COPB1 PE=1 SV=3 - [COPB_HUMAN]	9.44	2	5	5	8	20.7037	9.44	5	8	953	107.074	6.04932
A0A068LRW4	Ig heavy chain variable region (Fragment) OS=Homo sapiens OX=9606 PE=2 SV=1 - [A0A068LRW4_HUMAN]	13.33	1	1	1	8	20.6977	13.33	1	8	120	13.0504	7.92822
A0A1W1B5Q4	MHC class I antigen OS=Homo sapiens OX=9606 GN=HLA-A PE=3 SV=1 - [A0A1W1B5Q4_HUMAN]	13.42	303	1	3	6	20.4991	13.42	3	6	365	40.9542	7.1665
B4DI03	Signal peptidase complex catalytic subunit SEC11 OS=Homo sapiens OX=9606 GN=SEC11C PE=1 SV=1 - [B4DI03_HUMAN]	29.49	4	4	4	7	20.4955	29.49	4	7	156	17.3932	8.90967
O00767	Acyl-CoA desaturase OS=Homo sapiens OX=9606 GN=SCD PE=1 SV=2 - [ACOD_HUMAN]	3.62	2	1	1	6	20.4319	3.62	1	6	359	41.4961	8.99756
P27482	Calmodulin-like protein 3 OS=Homo sapiens OX=9606 GN=CALML3 PE=1 SV=2 - [CALL3_HUMAN]	30.2	1	3	3	6	20.4102	30.2	3	6	149	16.88	4.42432
A0A024R592	Glucosidase, alpha neutral AB, isoform CRA_b OS=Homo sapiens OX=9606 GN=GANAB PE=3 SV=1 - [A0A024R592_HUMAN]	7.44	9	5	5	8	20.1713	7.44	5	8	847	96.1289	5.8335
Q53HV2	T-complex protein 1 subunit eta (Fragment) OS=Homo sapiens OX=9606 PE=2 SV=1 - [Q53HV2_HUMAN]	14.92	6	7	7	10	20.1255	14.92	7	10	543	59.3029	7.6499
M0R026	Acetolactate synthase-like protein OS=Homo sapiens OX=9606 GN=ILVBL PE=1 SV=1 - [M0R026_HUMAN]	17.33	7	5	5	8	20.0758	17.33	5	8	525	56.6967	7.88428
B9EGQ5	Protein Wiz OS=Homo sapiens OX=9606 GN=WIZ PE=1 SV=1 - [B9EGQ5_HUMAN]	11.42	5	6	6	9	20.0271	11.42	6	9	832	88.9994	9.48096
